# Supplementary material for: Genome-Wide Identification and Expression Analyses of the Fibrillin Family Genes Suggest Their Involvement in Photoprotection in Cucumber
Source: Plants (Basel). 2018 Jun 27;7(3):50. doi: 10.3390/plants7030050 (PMC6161074; doi:10.3390/plants7030050)
Supplement: Supplementary file 1 [file plants-07-00050-s001.zip]

Archive with 2 entries (2 files):
- Figures S1-S5_Plants.pdf
- Tables S1-S5_Plants.xlsx
