# Supplementary material for: Genome-Wide Identification and Expression Analyses of the Fibrillin Family Genes Suggest Their Involvement in Photoprotection in Cucumber
Source: Plants (Basel). 2018 Jun 27;7(3):50. doi: 10.3390/plants7030050 (PMC6161074; doi:10.3390/plants7030050)
Supplement: Supplementary file 1 [file plants-07-00050-s001.zip › Tables S1-S5_Plants.xlsx]

## Sheet: Table S1
Supplement Table S1. Polymorphic sites found in genomic sequences of cucumber fibrillin genes
Gene name	Gene id	Position		Cultivar		Type
		bp	Exon/Intron	Chinese long	Gy14
CsFBN1	Csa6M512870.1	135	1st Exon	G	A	SNP
		145	1st Exon	A	G	SNP
		620	1st Intron	C	T	SNP
		719	1st Intron	G	A	SNP
		770-777*	1st Intron	-	AGGCAAAA	InDel
		780-783*	1st Intron	-	CATA	InDel
		773	1st Intron	G	T	SNP
		777	1st Intron	A	C	SNP
		789	1st Intron	G	T	SNP
		793-797*	1st Intron	-	GATAA	InDel
		1001	1st Intron	C	T	SNP
CsFBN2	Csa3M008840.1	1443	2nd Intron	C	G	SNP
CsFBN3	Csa1M665380.1	591	1st Intron	A	-	InDel
		601	1st Intron	A	-	InDel
CsFBN4	Csa3M134880.1	not found
CsFBN6	Csa2M379140.1	not found
CsFBN7	Csa3M807340.1	not found
CsFBN8	Csa3M640570.1	685	3rd Intron	A	-	InDel
CsFBN9	Csa6M108600.1	41	1st Exon	T	C	SNP
		59	1st Exon	G	C	SNP
		103	1st Exon	T	A	SNP
		1485	2nd Intron	C	T	SNP
		1816	2nd Intron	G	A	SNP
		1968	2nd Intron	C	T	SNP
		2135	2nd Intron	T	C	SNP
		2179	2nd Intron	A	T	SNP
		2210	2nd Intron	T	G	SNP
		2211	2nd Intron	G	C	SNP
		2290	2nd Intron	C	T	SNP
		2564	2nd Intron	G	A	SNP
		2666	2nd Intron	T	G	SNP
		2866*	2nd Intron	-	T	InDel
		2868	2nd Intron	C	T	SNP
		2888-2889*	2nd Intron	-	TT	InDel
		2893*	2nd Intron	-	T	InDel
		2894	2nd Intron	A	T	SNP
		2896	2nd Intron	T	A	SNP
		2897	2nd Intron	A	T	SNP
		2987	2nd Intron	G	T	SNP
CsFBN10	Csa4M286330.1	not found
CsFBN11	Csa3M603030.1	117-118	1st Intron	TT	-	InDel
Total						10 InDels, 27 SNPs
* The positions were based on genomic sequences from var. Gy14 but not from var. Chinese long.

## Sheet: Table S2
Supplement Table S2. Oligonucleotides Used in this Study
Gene	Forward primer	Reverse primer
CsaFBN1	TCGGTTTTCCCCATCGCTTC	TTAACACCGCACGGACCTTG
CsaFBN2	ACCACTTCTCGCCCGAAGA	TTCCTTCATCGCCACCCCA
CsaFBN3	TCAACCAGGTCACAGCAGAC	GGGCTCTTCCAGGTGCTTTG
CsaFBN4	GTAGACCAGGACCTCCCACG	TTCAGCAGGAGGTAGAGGCC
CsaFBN6	CATCTCCGTTCCATCGACGC	AGAGGATGGACGCAACGAGA
CsaFBN7	CAATTCGCTCCCCTCGTTCA	GCAGAGAAGTCTCCGGCAAC
CsaFBN8	GAAACTCAACGGGGGCTTGT	GTAGTCGCCATGTGCCATCC
CsaFBN9F	CCAAACGCCAGCTTCTCACT	GGCCAAGAGAAGCCAAGTGG
CsaFBN10	CAGCAGCTCAGCAATGTCGA	CCAACTGCCAACGTCCTTCA
CsaFBN11	AGGCATTGGCTTCAGCAGTC	CGTGAAACTGCAGGTCCTCC
CsaeIF4a	AACACACGTCGCAAGGTTGA	ACGAGACGACCCAGAACGAA

## Sheet: Table S3
Supplement Table S3. Expression profiles of Arabidopsis FBN genes in various tissues and developmental stages. Absolute expression values of Arabidopsis genes were retrieved from AtGenExpress Visualization Tool (AVT) (http://jsp.weigelworld.org/expviz/expviz.jsp) and used in this study
Cucumber homologues	At locu ID	Gene name	ID in AtGeneExpress DB	tissue cluster	root							stem			leaf															whole plant											apex				flowers
				tissue	roots	roots	root	root	root	root	root	hypocotyl	1st node	stem, 2nd internode	cotyledons	leaves 1 + 2	rosette leaf #4, 1 cm long	rosette leaf # 2	rosette leaf # 4	rosette leaf # 6	rosette leaf # 8	rosette leaf # 10	rosette leaf # 12	leaf 7, petiole	leaf 7, proximal half	leaf 7, distal half	leaf	senescing leaves	cauline leaves	seedling, green parts	seedling, green parts	seedling, green parts	seedling, green parts	seedling, green parts	developmental drift, entire rosette after transition to flowering, but before bolting	as above	as above	vegetative rosette	vegetative rosette	vegetative rosette	shoot apex, vegetative + young leaves	shoot apex, vegetative	shoot apex, transition (before bolting)	shoot apex, inflorescence (after bolting)	flowers stage 9	flowers stage 10/11	flowers stage 12	flowers stage 15	flower
				age	7 days	17 days	15 days	8 days	8 days	21 days	21 days	7 days	21+ days	21+ days	7 days	7 days	10 days	17 days	17 days	17 days	17 days	17 days	17 days	17 days	17 days	17 days	15 days	35 days	21+ days	7 days	8 days	8 days	21 days	21 days	21 days	22 days	23 days	7 days	14 days	21 days	7 days	7 days	14 days	21 days	21+ days	21+ days	21+ days	21+ days	28 days
CsaFBN10	AT1G51110.1	FBN10, FIB10	AT1G51110	245744_at	6.3819	7.0221	7.3038	8.2714	7.225	8.4273	7.7012	106.976	196.798	190.407	934.307	1105.83	1035.96	406.842	444.841	609.351	654.462	698.217	658.448	395.743	707.232	568.011	895.167	43.6693	360.575	966.992	594.988	475.165	374.514	384.727	523.947	656.242	479.505	808.65	584.625	397.943	419.91	208.608	129.546	107.636	193.125	310.017	263.723	225.635	263.552
CsaFBN2	AT2G35490.1	FBN2, FIB2, AtPGL40	AT2G35490	266638_at	103.775	91.1084	156.075	141.141	131.769	146.782	162.079	379.209	431.224	537.292	1488.08	1223.01	1038.58	1232.42	1213.81	1148	1178.16	1145.46	988.952	851.114	1266.11	1252.2	1204.37	1046.75	1314.31	1228.39	977.3	971.52	873.651	856.572	1015.76	1078.31	972.281	1175.59	1011.25	858.96	745.069	523.481	332.712	308.32	653.631	905.11	798.16	701.024	829.347
CsaFBN7	AT2G42130.4	FBN7b, FIB7b	AT2G42130	267630_at	61.1351	54.783	63.9763	60.076	63.7731	64.5909	60.7818	218.759	276.838	251.89	832.77	1796.67	1619.67	553.895	597.881	707.647	1010.18	1150.98	1258.69	680.094	1003.25	764.134	1261.84	406.788	593.489	1329.64	671.563	648.068	585.346	540.465	877.663	927.801	822.527	1151.76	1182.64	1143.9	1061.63	626.437	426.631	385.27	621.623	652.616	562.831	430.137	623.464
CsaFBN8	AT2G46910.1	FBN8, FIB8	AT2G46910	266767_at	50.4508	72.0138	65.0311	121.32	86.8206	110.236	105.646	194.385	164.33	141.97	801.991	1113.46	846.031	622.795	631.854	624.387	726.051	687.237	681.176	614.187	773.451	753.543	934.073	151.939	497.623	676.572	613.491	468.635	421.099	410.037	569.965	636.334	493.28	887.355	758.881	584.292	524.404	292.005	106.438	78.9459	230.76	404.271	368.746	221.054	241.078
CsaFBN4	AT3G23400.1	FBN4, FIB4	AT3G23400	258295_at	437.49	537.315	147.93	192.153	184.94	165.539	169.168	650.519	716.29	588.95	2351.58	1584.48	1332.35	1495.27	1877.85	2195.95	1906.78	1641.3	1183.99	1276.47	1922.68	2005.84	1567.88	662.846	1190.35	1224.76	1197.63	1176.04	1112.41	1095.18	1452.6	1699.51	1492.93	1778.77	976.418	796.569	621.448	341.322	173.113	157.696	279.316	410.672	508.868	957.925	229.324
CsaFBN3	AT3G26070.1	FBN3a, FIB3a	AT3G26070	258071_s_at	69.4207	45.253	176.123	227.15	178.655	304.876	245.729	1542.28	2207.82	2357.53	3925.59	2571.13	2345.41	3451.05	3383.6	3446.02	3690.13	2933.99	2680.18	2687.31	3535.31	3632.36	2779.34	1720.49	3827.57	3142.28	2511.71	2573.83	2501.51	2547.64	2781.52	2902.25	2915.78	2817.59	2372.26	1920.76	1668.81	1341.14	1327.03	1481.24	1690.75	2195	1913.83	2567.75	1911.19
	AT3G26080.1	FBN3b, FIB3	not found	not found
	AT3G58010.1	FBN7a, FIB7a	AT3G58010	251559_at	88.3101	96.7258	118.476	129.877	112.013	123.439	107.722	108.149	218.706	418.927	468.353	405.222	372.289	448.152	467.244	525.841	479.38	411.913	364.263	303.514	503.004	550.972	325.552	277.608	595.456	293.699	225.797	217.244	232.976	229.912	394.937	420.513	369.396	361.499	275.335	233.741	144.909	122.708	112.453	147.107	232.737	241.652	187.723	161.09	164.504
CsaFBN9	AT4G00030.1	FBN9, FIB9	AT4G00030	255710_at	37.1522	54.0088	64.1271	112.605	58.9624	76.396	78.8797	99.0462	171.539	230.475	363.287	266.825	250.026	302.135	284.434	292.991	256.557	222.048	142.349	145.299	230.223	239.575	243.652	410.909	376.491	176.716	159.864	139.082	116.848	103.294	198.017	259.559	203.483	215.654	144.37	114.632	112.984	95.7931	85.1172	72.8228	94.9862	108.592	82.2135	120.696	76.4475
CsaFBN1	AT4G04020.1	FBN1a, FIB1a, AtPGL35	AT4G04020	255364_s_at	114.161	141.623	354.412	240.114	222.264	240.989	322.275	392.267	690.377	1025.57	2273.54	1089.31	945.597	2023.52	1750.17	1664.49	1368.53	1046.09	820.305	860.484	1469.85	1488.51	1490.97	3723.49	2950.72	1293	1299.07	1522.17	1232.72	1623.79	1076.11	1402.33	1291.58	1597.82	618.508	615.883	369.256	288.926	272.525	268.529	981.027	1769.65	3808	7745.91	1832.03
	AT4G22240.1	FBN1b, FIB1b	not found	not found
	AT5G09820.2	FBN5, FIB5	AT5G09820	250503_at	68.867	78.1539	62.7064	74.989	63.9302	63.2943	64.1041	82.3165	139.838	113.969	252.573	315.966	337.947	176.153	199.308	236.19	300.998	297.097	331.381	185.619	259.143	212.901	206.892	59.4497	188.963	414.716	123.053	177.444	129.906	150.281	224.982	232.006	216.252	237.084	245.439	192.51	185.431	111.212	113.429	79.1006	113.126	149.577	97.7151	88.1366	101.443
CsaFBN6	AT5G19940.1	FBN6, FIB6	AT5G19940	246154_at	12.4775	18.2834	132.637	274.663	153.073	217.405	143.323	1040.34	1322.3	2173.73	3757.5	4409.97	3877.71	3962.64	2781.28	2912.66	2611.18	2509.61	2212.34	2351.55	2758.41	3173.03	4831.15	958.203	2763.77	2076.93	3304.58	2838.89	3140.44	2764.98	2678.63	3720.95	3025.47	3881.73	3190.91	2466.72	2003.94	1145.39	525.043	364.696	600.073	770.56	770.686	777.764	786.074
CsaFBN11	AT5G53450.1	FBN11, AtFib11	AT5G53450	248270_at	134.604	148.06	239.186	360.884	302.73	309.362	287.633	393.038	211.172	306.259	403.311	306.481	630.552	1728.66	1296	955.428	696.343	757.095	1171.49	318.889	851.317	892.411	3014.51	1205.6	484.971	1115.83	1345.92	896.083	543.601	524.488	516.707	549.219	494.332	353.253	320.283	239.773	213.309	185.286	168.627	153.198	132.794	170.119	143.025	351.439	157.016
[truncated: 18 more columns]

## Sheet: Table S4
Supplement Table S4. Expression profiles of Arabidopsis FBN genes under cold stress. Absolute expression values of Arabidopsis genes were retrieved from AtGenExpress Visualization Tool (AVT) (http://jsp.weigelworld.org/expviz/expviz.jsp) and used in this study.
Cucumber homologues	At locu ID	At gene name	ID in AtGeneExpress DB	treatment		Cold stress (4'C, ~ 40 Einstein/cm2 sec)							Fold-change value against untreated control
					untreated	cold	cold	cold	cold	cold	cold		untreated	cold	cold	cold	cold	cold	cold
				time	0 h	0.5 h	1 h	3 h	6 h	12 h	24 h		0 h	0.5 h	1 h	3 h	6 h	12 h	24 h
CsaFBN10	AT1G51110.1	FBN10, FIB10	AT1G51110	245744_at	747.341	1320.68	685.263	789.481	737.39	719.661	491.216		1	1.76717	0.916934	1.05639	0.986685	0.962961	0.657284
CsaFBN2	AT2G35490.1	FBN2, FIB2, AtPGL40	AT2G35490	266638_at	1493.35	1834.09	1561.37	1553.92	1388.53	1429.27	1337.36		1	1.22817	1.04555	1.04056	0.92981	0.95709	0.895543
CsaFBN7	AT2G42130.4	FBN7b, FIB7b	AT2G42130	267630_at	1104.87	1293.36	1355.57	1197.46	1074.83	1118.88	1038.63		1	1.1706	1.2269	1.0838	0.972813	1.01269	0.940051
CsaFBN8	AT2G46910.1	FBN8, FIB8	AT2G46910	266767_at	1290.8	1530.26	1246.5	1232.9	1082.38	1005.26	875.826		1	1.18552	0.965684	0.955146	0.83854	0.778794	0.678516
CsaFBN4	AT3G23400.1	FBN4, FIB4	AT3G23400	258295_at	2413.01	2834.2	2500.22	2735.91	2931.11	3073.62	3623.36		1	1.17455	1.03614	1.13382	1.21471	1.27377	1.5016
CsaFBN3	AT3G26070.1	FBN3a, FIB3a	AT3G26070	258071_s_at	4733.08	5758.79	3920.52	4557.46	3891.19	3459.56	2352.72		1	1.21671	0.828322	0.962896	0.822127	0.730933	0.497081
	AT3G26080.1	FBN3b, FIB3	not found	not found
	AT3G58010.1	FBN7a, FIB7a	AT3G58010	251559_at	353.611	375.526	379.073	332.802	360.692	495.13	415.826		1	1.06198	1.07201	0.941154	1.02003	1.40021	1.17594
CsaFBN9	AT4G00030.1	FBN9, FIB9	AT4G00030	255710_at	181.311	226.131	173.435	152.62	115.06	125.355	153.416		1	1.2472	0.956559	0.841761	0.634602	0.691382	0.84615
CsaFBN1	AT4G04020.1	FBN1a, FIB1a, AtPGL35	AT4G04020	255364_s_at	3555.89	5287.09	4361.91	3879.35	3362.83	3908.9	6968.67		1	1.48685	1.22667	1.09097	0.945707	1.09928	1.95975
	AT4G22240.1	FBN1b, FIB1b	not found	not found
	AT5G09820.2	FBN5, FIB5	AT5G09820	250503_at	585.5	596.851	667.629	602.355	378.645	322.87	178.374		1	1.01939	1.14027	1.02879	0.646704	0.551444	0.304652
CsaFBN6	AT5G19940.1	FBN6, FIB6	AT5G19940	246154_at	3841.78	7338.66	4477.86	4145.96	4487.11	3403.15	2210.62		1	1.91022	1.16557	1.07918	1.16798	0.885827	0.575416
CsaFBN11	AT5G53450.1	FBN11, AtFib11	AT5G53450	248270_at	768.483	579.476	580.291	667.834	634.841	1016.16	1033.59		1	0.754052	0.755113	0.86903	0.826097	1.32229	1.34498

## Sheet: Table S5
Supplement Table S5. Expression profiles of Arabidopsis FBN genes under light stress. Absolute expression values of Arabidopsis genes were retrieved from AtGenExpress Visualization Tool (AVT) (http://jsp.weigelworld.org/expviz/expviz.jsp) and used in this study.
Cucumber homologues	At locu ID	At gene name	ID in AtGeneExpress DB	treatment	darkness	darkness	white	white	UV-A	UV-A	UV-A/B	UV-A/B	blue light	blue light	red (pulse)	red (pulse)	red light	red light	far-red light	far-red light		Fold-change value against dark treatment for 45 min
																						darkness	darkness	white	white	UV-A	UV-A	UV-A/B	UV-A/B	blue light	blue light	red (pulse)	red (pulse)	red light	red light	far-red light	far-red light
				time	45 min	240 min	45 min	240 min	45 min	240 min	45 min	240 min	45 min	240 min	45 min	240 min	45 min	240 min	45 min	240 min		45 min	240 min	45 min	240 min	45 min	240 min	45 min	240 min	45 min	240 min	45 min	240 min	45 min	240 min	45 min	240 min
CsaFBN10	AT1G51110.1	FBN10, FIB10	AT1G51110	245744_at	6.2694	6.0441	6.1313	6.0682	6.1593	6.311	6.0361	7.325	6.3044	6.5328	6.3139	5.9784	6.0429	6.1053	6.0685	6.9063		1	0.964064	0.977972	0.967908	0.982439	1.00664	0.962788	1.16837	1.00558	1.04201	1.0071	0.953584	0.963872	0.973825	0.967955	1.10159
CsaFBN2	AT2G35490.1	FBN2, FIB2, AtPGL40	AT2G35490	266638_at	102.453	106.362	103.248	125.646	96.0669	133.901	109.438	141.834	88.0934	141.287	102.042	107.182	102.572	119.901	97.6112	159.321		1	1.03815	1.00776	1.22638	0.93767	1.30696	1.06818	1.38438	0.859844	1.37905	0.995993	1.04616	1.00116	1.17031	0.952743	1.55507
CsaFBN7	AT2G42130.4	FBN7b, FIB7b	AT2G42130	267630_at	9.5871	9.2344	8.2454	14.1739	8.6842	16.9563	9.2634	18.0534	7.9553	13.8395	8.8733	11.0933	8.2736	13.6569	7.9984	17.0801		1	0.963211	0.860052	1.47843	0.905821	1.76866	0.966236	1.88309	0.829792	1.44355	0.925546	1.15711	0.862993	1.42451	0.834288	1.78157
CsaFBN8	AT2G46910.1	FBN8, FIB8	AT2G46910	266767_at	20.1194	20.0558	19.4344	21.8767	16.0821	23.6243	18.4096	21.6244	17.4669	24.5969	18.4396	21.5691	18.0735	21.4045	21.401	36.8968		1	0.996839	0.965953	1.08734	0.799333	1.1742	0.915017	1.0748	0.868162	1.22255	0.916508	1.07205	0.898312	1.06387	1.0637	1.83389
CsaFBN4	AT3G23400.1	FBN4, FIB4	AT3G23400	258295_at	30.0585	54.8345	139.925	202.638	218.583	90.9309	285.638	300.07	121.803	307.011	92.6295	73.3946	119.276	121.664	145.569	469.489		1	1.82426	4.65508	6.74147	7.27191	3.02513	9.50274	9.98288	4.05221	10.2138	3.08164	2.44173	3.96814	4.04759	4.84285	15.6192
CsaFBN3	AT3G26070.1	FBN3a, FIB3a	AT3G26070	258071_s_at	173.784	277.591	253.126	427.764	275.39	236.01	373.804	303.879	233.168	518.737	251.488	306.531	251.868	379.153	262.32	715.809		1	1.59733	1.45655	2.46146	1.58467	1.35806	2.15096	1.7486	1.34171	2.98495	1.44713	1.76386	1.44932	2.18175	1.50946	4.11895
	AT3G26080.1	FBN3b, FIB3	not found	not found
	AT3G58010.1	FBN7a, FIB7a	AT3G58010	251559_at	19.6591	22.6196	19.303	15.3983	20.1222	28.2215	17.0139	17.5696	21.3483	15.8143	17.8082	18.4586	22.8475	20.9223	19.4098	17.5783		1	1.15059	0.981886	0.783266	1.02356	1.43554	0.865447	0.893713	1.08592	0.804426	0.90585	0.938934	1.16218	1.06426	0.987319	0.894156
CsaFBN9	AT4G00030.1	FBN9, FIB9	AT4G00030	255710_at	12.0203	10.3525	10.3903	10.642	9.8375	9.8919	9.3272	9.7847	10.6543	10.5821	9.89	9.4973	10.7732	11.1851	10.4079	10.3693		1	0.861251	0.864396	0.885336	0.818407	0.822933	0.775954	0.814015	0.886359	0.880352	0.822775	0.790105	0.896251	0.930518	0.86586	0.862649
CsaFBN1	AT4G04020.1	FBN1a, FIB1a, AtPGL35	AT4G04020	255364_s_at	401.119	426.163	541.659	476.765	565.897	520.693	645.394	674.073	523.303	540.5	499.659	430.647	489.028	496.725	459.872	589.674		1	1.06244	1.35037	1.18859	1.4108	1.2981	1.60898	1.68048	1.30461	1.34748	1.24566	1.07361	1.21916	1.23835	1.14647	1.47007
	AT4G22240.1	FBN1b, FIB1b	not found	not found
	AT5G09820.2	FBN5, FIB5	AT5G09820	250503_at	56.679	57.0405	63.256	74.1974	57.179	55.9981	56.5807	55.4029	58.8373	63.5918	58.3325	55.5823	57.3421	67.3176	57.6444	80.9083		1	1.00638	1.11604	1.30908	1.00882	0.987987	0.998266	0.977485	1.03808	1.12196	1.02917	0.980651	1.0117	1.1877	1.01703	1.42748
CsaFBN6	AT5G19940.1	FBN6, FIB6	AT5G19940	246154_at	245.766	313.54	261.466	1162.73	281.373	875.475	353.157	843.674	241.377	1127.88	288.741	872.64	286.848	1088.01	275.19	1170.9		1	1.27577	1.06388	4.73107	1.14489	3.56223	1.43697	3.43284	0.982145	4.58924	1.17486	3.5507	1.16716	4.42701	1.11973	4.76431
CsaFBN11	AT5G53450.1	FBN11, AtFib11	AT5G53450	248270_at	243.331	260.083	236.372	320.32	209.478	299.843	243.077	276.311	246.724	318.623	252.817	280.653	227.564	255.099	240.456	331.375		1	1.06884	0.971401	1.31639	0.860877	1.23224	0.998956	1.13553	1.01394	1.30942	1.03898	1.15338	0.935201	1.04836	0.988186	1.36183
